# Supplementary material for: Treatment of SARS-CoV-2-induced pneumonia with NAD+ and NMN in two mouse models
Source: Cell Discov. 2022 Apr 29;8:38. doi: 10.1038/s41421-022-00409-y (PMC9053567; doi:10.1038/s41421-022-00409-y)
Supplement: Supplementary file 2 — Sumpplementary Table S1 [file 41421_2022_409_MOESM2_ESM.xlsx]

## Sheet: Peak area normalized by weight
Name	Ctrl1	Ctrl2	Ctrl3	MASCP36+NaCl1	MASCP36+NaCl2	MASCP36+NaCl3	MASCP36+NMN1	MASCP36+NMN2	MASCP36+NMN3
1-Methyladenosine	1.85715e+06	1.58638e+06	3.14262e+06	787486	908258	676891	1.46857e+06	1.4142e+06	1.07756e+06
1-Methylhistidine	106910	74369	178780	952650	1.02563e+06	835693	424353	845443	863324
1-Methylnicotinamide	160373	62516.4	168839	137081	205405	229798	696028	585222	511329
2-Aminoadipic acid	377720	377470	441651	225837	282529	132216	204269	372409	327168
2'-Deoxycytidine	303115	220944	266281	279739	274114	259443	547952	388107	358496
5-Hydroxyindoleacetic acid	156387	1232.66	1.62531e+06	30396.3	16428.4	238698	21229.2	581653	17363.8
5-Hydroxylysine	26292.7	30092.5	35211.7	13816.7	26057.2	25287.7	31335.6	27376.8	23840.7
Acetylcarnitine	7.42476e+07	7.67475e+07	1.06424e+08	4.34185e+07	4.34781e+07	3.73195e+07	5.31653e+07	6.73388e+07	3.93851e+07
Adenine	107982	97536.5	89146.7	103008	142570	86317	231459	168579	146630
Adenosine	5.21337e+06	1.38843e+07	9.48613e+06	2.38129e+07	1.23697e+07	1.12976e+07	2.32491e+07	1.94236e+07	7.95986e+06
Alanine / Sarcosine	9.92638e+06	8.8505e+06	1.32146e+07	5.37696e+06	5.42841e+06	3.86541e+06	7.41911e+06	5.34339e+06	5.86046e+06
Allantoin	2.1927e+07	3.52908e+07	2.89935e+07	2.53766e+07	2.86231e+07	2.31032e+07	2.36216e+07	2.63542e+07	2.14217e+07
Arginine	1.55052e+06	1.03449e+06	2.08807e+06	932960	976822	1.0415e+06	1.61279e+06	1.04167e+06	953351
Argininosuccinic acid	146654	103476	116696	59554.3	71139.4	87086.1	102059	112167	139451
Asparagine	380997	233806	453692	225702	288145	218737	423388	329222	352545
Aspartic acid	1.37377e+06	1.057e+06	1.3258e+06	1.9528e+06	1.8092e+06	1.59395e+06	2.07596e+06	1.67506e+06	1.43925e+06
Betaine	1.01814e+07	1.40771e+07	1.41161e+07	1.06044e+07	1.16343e+07	9.29739e+06	1.44478e+07	1.36432e+07	1.11021e+07
cAMP	179739	138331	268267	159198	402241	249678	249379	534011	285136
Carnitine	5.55168e+07	5.21158e+07	5.80667e+07	1.49979e+07	1.58135e+07	1.34719e+07	2.28315e+07	2.67515e+07	1.85506e+07
Carnitine-C3	1.07126e+07	5.39e+06	9.76763e+06	821617	1.43263e+06	885299	1.38257e+06	2.89909e+06	1.95359e+06
Carnitine-C4	2.32181e+06	2.75659e+06	1.20717e+07	2.09429e+06	3.37604e+06	2.44034e+06	4.91922e+06	5.14321e+06	3.23488e+06
Carnitine-C5	516226	462221	985391	221791	329973	230794	739709	369342	138833
Carnitine-C6	808580	535813	1.4365e+06	95882	204911	172358	332073	456361	295133
cGMP	15294.3	26259.4	291715	8460.05	5870.74	51603.1	15007.5	10208.8	12112.8
Choline	1.30482e+08	1.30364e+08	1.37796e+08	3.93496e+07	4.94642e+07	3.51157e+07	5.39367e+07	5.58581e+07	5.13403e+07
Citrulline	738674	564236	1.50425e+06	3.12531e+06	3.42212e+06	3.77096e+06	3.63747e+06	4.67558e+06	6.09087e+06
CMP	4.13268e+06	3.97478e+06	4.86517e+06	3.38465e+06	2.89018e+06	2.10585e+06	3.33997e+06	4.04634e+06	3.40374e+06
Creatine	2.263e+07	2.44107e+07	1.28304e+08	2.5629e+07	2.8709e+07	4.65089e+07	5.56676e+07	3.8834e+07	2.82353e+07
Cycloleucine	936370	795392	1.92048e+06	1.19817e+06	1.25168e+06	816226	1.18905e+06	1.56616e+06	953144
Cystathionine	68984.7	63683.7	148808	139788	21858.2	164548	47513	229789	82473.6
Cystine	1.09113e+06	704833	218340	1.06562e+06	875173	394803	465122	1.53778e+06	1.08e+06
Cytidine	1.15717e+07	8.84702e+06	1.18836e+07	7.22512e+06	7.03805e+06	5.01578e+06	9.46671e+06	6.57558e+06	7.46465e+06
dAMP	111778	92097.9	142513	238821	380990	378701	569967	750004	390762
Glutamine	7.4527e+07	5.31587e+07	9.39117e+07	5.19839e+07	5.78299e+07	5.00355e+07	9.87905e+07	8.68523e+07	8.89327e+07
Glycerophosphorylcholine	2.55113e+07	3.15759e+07	6.04505e+07	4.15405e+07	4.9178e+07	3.91804e+07	4.14997e+07	5.85079e+07	4.17583e+07
Glycine	967865	836882	912100	416849	586138	423739	650806	977834	852216
GMP	4.79441e+06	7.43628e+06	9.06108e+06	7.41179e+06	1.26001e+07	9.58606e+06	1.11988e+07	1.76499e+07	9.08472e+06
GSH	30032.4	54591.1	420852	55876.3	58764.2	203781	44660.4	42091.3	63698.8
GSSG	6.10961e+06	5.73396e+06	1.58499e+07	7.22334e+06	7.75726e+06	8.138e+06	1.04066e+07	1.56919e+07	5.11965e+06
Guanosine	3.78506e+06	3.32922e+06	3.73156e+06	3.72944e+06	1.88367e+06	1.62244e+06	3.22737e+06	2.29512e+06	2.14541e+06
Histamine	532440	437787	6.17829e+06	378342	1.59993e+06	4.13548e+06	6.92205e+06	7.21204e+06	1.13468e+06
Histidine	1.80248e+06	1.04033e+06	2.76457e+06	2.20187e+06	2.39772e+06	2.20614e+06	4.22686e+06	2.76792e+06	3.24961e+06
Homocysteic acid	48675.7	45748.6	75058.1	13839.5	48145.8	12216.4	75596.1	30838.5	39513
Homoserine	6.07406e+06	5.01861e+06	8.25172e+06	4.07883e+06	4.89571e+06	3.7765e+06	8.54123e+06	6.08176e+06	6.4289e+06
Hydroxyproline	930563	1.16651e+06	1.40994e+06	724756	859835	735073	1.27631e+06	1.07969e+06	1.09164e+06
Hypoxanthine	6.7807e+07	4.68426e+07	8.56545e+07	2.78158e+07	2.21732e+07	1.67442e+07	3.73817e+07	2.74577e+07	2.89933e+07
Inosine	1.24241e+07	1.23904e+07	3.16006e+07	1.00651e+07	8.55797e+06	8.11362e+06	1.37256e+07	1.05912e+07	9.28044e+06
Isoleucine	2.88676e+07	1.96524e+07	5.25724e+07	1.38397e+07	2.02751e+07	1.37866e+07	3.25835e+07	1.53153e+07	1.37766e+07
Kynurenine	399909	410356	374906	1.17275e+06	1.03163e+06	1.16957e+06	2.40106e+06	1.87324e+06	1.17916e+06
Leucine	6.79583e+07	4.72048e+07	1.22302e+08	3.17127e+07	4.08363e+07	2.9552e+07	7.09309e+07	3.49716e+07	3.2062e+07
Lysine	3.23004e+06	2.5983e+06	5.92059e+06	2.17763e+06	2.73175e+06	2.52382e+06	4.19239e+06	3.03992e+06	3.14885e+06
Methionine	2.05239e+06	2.51481e+06	1.27622e+07	1.43498e+06	275567	2.7507e+06	251128	1.37593e+06	342439
Methionine sulfoxide	671174	424982	256930	507181	764042	125331	1.42169e+06	625328	953332
N,N-Dimethylglycine	2.88628e+07	3.11401e+07	3.06655e+07	9.26624e+06	1.11926e+07	8.05473e+06	1.28899e+07	1.32632e+07	1.17697e+07
N-Acetyl-aspartic acid	185829	210139	556875	117543	158192	260089	309906	313656	95275.5
NAD	85720.4	68837.4	129313	110424	272096	169086	306073	787220	201677
Nicotinamide	8.79798e+07	7.33916e+07	1.32188e+08	3.04359e+07	3.54269e+07	2.79181e+07	5.90955e+07	5.07194e+07	3.49477e+07
N-Methyl-L-arginine	72699.3	32631.3	80035.3	29200.1	23593.8	21116.1	50504.3	30767.3	36173.2
O-Acetyl-serine	1.52187e+06	1.33017e+06	1.36647e+06	288674	338633	202748	295808	369114	345123
Ornithine	90655.5	119247	440910	81570.3	127108	171328	382226	202111	199725
Pantothenic acid	782831	756983	2.14619e+06	652190	794561	585695	1.35815e+06	1.27804e+06	663613
Phenylalanine	9.2985e+07	6.7081e+07	1.17875e+08	3.76644e+07	4.31824e+07	3.47148e+07	7.4685e+07	4.58049e+07	4.35748e+07
Phosphocholine	2.678e+07	2.6011e+07	2.81235e+07	1.98525e+07	1.89782e+07	1.26972e+07	2.00349e+07	2.35219e+07	1.83768e+07
Phosphoethanolamine	2.28988e+06	2.23376e+06	2.04063e+06	3.70317e+06	4.32799e+06	4.32853e+06	5.4402e+06	5.40419e+06	3.81812e+06
Proline	1.87863e+07	1.52681e+07	2.75433e+07	8.30813e+06	9.82419e+06	8.27108e+06	1.74843e+07	1.29573e+07	1.32141e+07
Propionylcholine	1.13306e+06	1.12604e+06	1.11605e+06	329668	269674	253416	445632	723306	548006
Putrescine	678015	754095	555114	1.17276e+06	1.05078e+06	816712	1.37107e+06	877629	1.14897e+06
Riboflavin	145772	137857	278334	33937.5	60556.8	44852.8	121935	86671.4	57559.1
S-Adenosyl-methionine	818843	492012	580900	1.10078e+06	1.4224e+06	1.32299e+06	1.66935e+06	1.73053e+06	1.43245e+06
Serine	652880	496605	1.14542e+06	375712	426982	341378	708826	438125	476073
S-Methyl-5'-thioadenosine	3.28716e+06	3.60733e+06	4.08667e+06	4.25484e+06	1.74298e+06	2.73042e+06	925534	4.06063e+06	1.83994e+06
Spermidine	1.00718e+07	8.59357e+06	1.28032e+07	2.52986e+06	2.88402e+06	2.13126e+06	4.1535e+06	2.68609e+06	2.53005e+06
Trimethyllysine	491361	366793	728731	509794	524204	531486	703279	1.172e+06	962370
Tryptophan	9.03242e+06	3.43715e+06	1.63081e+07	7.40224e+06	8.17183e+06	8.17511e+06	1.29185e+07	1.03632e+07	8.24721e+06
Tyrosine	1.63635e+07	1.09357e+07	2.54638e+07	5.97958e+06	7.5134e+06	5.42272e+06	1.21588e+07	8.8074e+06	7.50893e+06
Uracil	7.03329e+06	6.01923e+06	8.16481e+06	2.55539e+06	3.2464e+06	1.92815e+06	5.14203e+06	3.3219e+06	3.43334e+06
Urea	3.56394e+06	2.87913e+06	4.24293e+06	3.09047e+06	3.21107e+06	3.39421e+06	3.04552e+06	3.26362e+06	2.38835e+06
Valine / Norvaline	1.11672e+07	8.24621e+06	1.97553e+07	5.29722e+06	7.05715e+06	4.93299e+06	1.08293e+07	5.55145e+06	5.37704e+06
Xanthosine	816655	643557	1.17967e+06	287971	246936	197150	617534	248255	251230
6-Phosphogluconic acid	601560	715093	599965	257634	298245	232187	385206	247172	301647
AMP	3.48309e+06	5.24903e+06	7.18715e+06	1.14686e+07	1.93234e+07	1.28215e+07	1.81749e+07	2.99105e+07	9.96496e+06
Citrate	4.12565e+06	3.50581e+06	3.48203e+06	6.20384e+06	3.95867e+06	2.63937e+06	3.37453e+06	5.04363e+06	2.82505e+06
Dihydroxyacetone phosphate	363908	243498	147196	201576	189043	181011	523385	282473	284147
Fumaric acid	1.65185e+06	1.86724e+06	1.74808e+06	905601	742403	506519	1.03231e+06	954702	904683
G6P / F6P	2.93279e+07	3.1336e+07	4.52643e+07	7.47033e+06	6.11936e+06	1.13791e+07	9.24048e+06	6.13526e+06	6.80103e+06
Glucarate	221654	229764	191425	182131	200763	194608	173662	212962	207694
Gluconic acid	337157	280744	407168	232600	308914	269776	509311	396508	289738
Glucose / Fructose	17808.1	4195.87	10055.1	14006.6	18141.4	35898.2	31902.4	7540.28	11024.6
Glucuronic acid	50529.6	46153.3	59945.5	53646.5	68428.4	52935.2	104340	78528.4	66454.4
Glutamate	3.82612e+06	4.39178e+06	4.24839e+06	7.68992e+06	7.53367e+06	6.77885e+06	9.97419e+06	7.38231e+06	7.11347e+06
Glyceric acid	125289	116829	97175.2	34229.6	48563.2	11667.3	62909.2	60617.4	54287.5
Hydroxyglutaric acid	443145	457308	568864	240352	258830	274818	438716	423827	229198
IMP	2.51818e+06	4.16296e+06	1.37833e+07	2.86483e+06	5.66752e+06	8.51769e+06	5.07875e+06	1.24339e+07	7.61563e+06
Inositol	229104	227894	196303	93465.4	98268.7	115609	116464	139752	97497.2
Lactic acid	1.63224e+07	1.53492e+07	3.29203e+07	1.27679e+07	1.83408e+07	1.47089e+07	2.47829e+07	1.28746e+07	1.22217e+07
N-Acetyl-D-glucosamine 6-phosphate	1.62223e+06	1.19154e+06	2.13603e+06	589956	623107	585378	1.13409e+06	825184	736780
Orotic acid	136136	181255	111165	66914.9	62247.9	42100.7	74303	60994.5	20840.9
Phosphocreatine	2517.13	1354.5	63234.2	464575	93124.8	141803	168206	76035.3	42405.2
Pyroglutamic acid	247440	206748	256796	70286.6	70817	39319.1	121180	105721	132498
Ribose 5-phosphate	5.44896e+06	6.14197e+06	9.67518e+06	5.69691e+06	5.46499e+06	5.28315e+06	8.72015e+06	6.91624e+06	4.58065e+06
S-(5'-Adenosyl)-L-homocysteine	820681	740400	995420	296049	86495.8	263617	110621	359754	120694
sn-Glycerol 3-phosphate	675243	768041	1.24008e+06	1.39064e+06	5.98627e+06	3.71135e+06	9.21673e+06	3.07512e+06	1.46199e+06
Succinate	856114	945324	6.15881e+06	1.60435e+06	3.92852e+06	1.95162e+06	5.08098e+06	2.79202e+06	1.32689e+06
Taurine	1.97354e+08	1.73768e+08	2.63877e+08	1.33438e+08	1.5816e+08	1.70976e+08	2.12626e+08	2.15709e+08	1.68336e+08
UDP-N-acetylglucosamine	9.63616e+06	7.63581e+06	1.04376e+07	1.02316e+07	1.29114e+07	8.58278e+06	1.74337e+07	1.45658e+07	1.27619e+07
UMP	1.76547e+06	2.33278e+06	3.33978e+06	5.83168e+06	5.36237e+06	4.36907e+06	6.14755e+06	9.26747e+06	5.76568e+06
Uridine	517116	506225	981731	517282	458286	407025	740600	629156	583655
Xanthine	4.04527e+07	3.40262e+07	5.12743e+07	8.90626e+06	9.06339e+06	7.17311e+06	1.69936e+07	1.08217e+07	1.11747e+07
α-D-Galactose 1-phosphate	1.03461e+07	1.17667e+07	1.70105e+07	3.67516e+06	2.79832e+06	4.26832e+06	3.88213e+06	2.61191e+06	2.69542e+06
malate	1.48466e+07	1.35404e+07	1.46599e+07	8.40789e+06	8.58331e+06	5.94215e+06	9.68682e+06	1.00277e+07	9.37704e+06
Guanidineacetic acid	94079.5	98067	84664.3	131402	136299	139353	178315	134159	170820
2-Aminooctanoic acid	152541	168793	286926	81300.9	85442.3	62055.7	427618	236687	182774
3-Ketodihydrosphingosine	30164.7	32376.2	20969.8	62560.9	145665	14598.7	125765	20588.4	26796.4
3-Ureidopropionic acid	725453	843886	1.86061e+06	634014	736147	420492	896875	736453	551303
4-Pyridoxic acid	4.5933e+06	1.38522e+06	4.06815e+06	321528	577338	363937	561096	551720	380022
5-Hydroxy-L-tryptophan	249334	289298	230638	367608	347364	314552	634185	1.28072e+06	319997
5-Methoxytryptophan	14125.4	102952	11961.7	17339.3	7997.52	6244.58	11319.5	7942.1	10044.7
7-Methylguanosine	3.45928e+06	1.91418e+06	7.95161e+06	1.55665e+06	1.86508e+06	1.68847e+06	2.4192e+06	3.52793e+06	2.76937e+06
Acetylcholine	5.62354e+06	2.58225e+06	3.38551e+06	2.99533e+06	9.6009e+06	9.37047e+06	1.53216e+07	2.02993e+07	6.81004e+06
Agmatine	400696	312153	404805	156447	143427	118523	149563	141414	149676
Anserine	121829	132431	1.45822e+06	81212.1	66390	849879	169870	130314	85356.7
Biotin	380231	466505	1.05124e+06	160401	70923	145875	38574.3	152687	35422.2
Cadaverine	859865	605594	851014	98887.7	73459.5	77268.3	84796.6	80588.7	81571.3
Carnitine-C12	131309	250118	754922	222051	981051	1.32383e+06	739117	492324	221309
Carnitine-C14	1.00821e+06	1.60317e+06	2.73618e+06	1.18119e+06	6.23891e+06	1.82534e+06	3.30695e+06	1.35898e+06	743168
Carnitine-C16	560439	778079	777110	689522	3.16126e+06	609328	1.48465e+06	499243	409897
Carnitine-C18	957786	1.50611e+06	2.31372e+06	2.07477e+06	1.06651e+07	2.20912e+06	8.97131e+06	1.38724e+06	1.20942e+06
Carnitine-C8	4.42633e+06	3.66423e+06	9.14027e+06	1.21474e+06	2.39924e+06	1.95906e+06	4.13561e+06	8.28433e+06	4.60844e+06
Creatinine	1.47222e+06	1.29324e+06	6.16917e+06	1.3171e+06	1.52964e+06	1.37413e+06	1.85881e+06	1.3052e+06	1.01735e+06
Ethanolamine	375948	354121	335300	91609.7	93819.7	84574.3	152129	122778	119885
FAD	2.38083e+07	2.52369e+07	3.62704e+07	1.53895e+07	1.6309e+07	1.28194e+07	2.7693e+07	2.17502e+07	1.49693e+07
Folic acid	119652	24172.8	206662	50144.2	89994.2	22786.6	100435	60227.9	72606.5
Guanine	7.05583e+06	4.03595e+06	4.26634e+06	3.37187e+06	2.76664e+06	2.84726e+06	3.73387e+06	3.01194e+06	2.88612e+06
Kynurenic acid	391126	537534	644531	255290	268320	255241	337701	403014	257086
N-Acetyl-L-glutamine	2.48105e+06	1.78643e+06	1.86739e+06	2.2353e+06	2.99013e+06	1.41931e+06	5.0757e+06	3.05055e+06	4.13098e+06
N-Acetyl-L-lysine	586386	597446	732392	342003	456651	315192	589093	543717	567582
N-Acetylputrescine	45228.3	47421.4	105344	413058	391121	348351	680307	294050	405695
NADP	559875	1.15027e+06	685006	5.85755e+06	6.38947e+06	6.37681e+06	4.28907e+06	7.42258e+06	6.04489e+06
Neopterin	7794.49	13254.5	4429.46	17624.8	28421.3	20719	38932.3	20397.7	23240.3
nicotinate	1.02423e+06	1.10899e+06	4.86591e+06	217244	319152	1.14515e+06	561710	351526	378980
Purine	304505	306022	313976	265836	142538	171063	231869	132839	226376
Pyridoxamine	6.01768e+06	4.9383e+06	7.8188e+06	5.20724e+06	5.27336e+06	4.60276e+06	9.39739e+06	7.65326e+06	8.4152e+06
Pyridoxine	467815	67810.2	1.21712e+06	279250	306337	701593	367875	718708	436498
SDMA / ADMA	4.21523e+06	2.68955e+06	6.72979e+06	4.65547e+06	4.15757e+06	3.44975e+06	5.45475e+06	4.36397e+06	5.54672e+06
Serotonin	37377.8	38243.4	1.20685e+06	340127	297151	2.2016e+06	630243	1.6929e+07	221606
Spermine	4.52497e+08	3.5537e+08	4.85593e+08	9.34763e+07	7.55201e+07	8.32623e+07	7.02405e+07	7.61157e+07	7.08705e+07
Taurocholic acid	87683.8	80205.2	563963	260237	175734	201218	1.03995e+06	7.26228e+06	234360
Thiamine pyrophosphate	337888	244704	245502	434296	260575	572716	274567	936967	328054
Thymidine	15610.5	13088.8	25270.7	107487	73779.8	102370	96475.4	94434.9	127003
Thymine	132036	76165.4	175152	195399	520065	271782	434957	468516	614530
Trimethylamine N-oxide	4.47351e+06	1.74273e+06	1.9038e+06	3.8357e+06	1.50971e+06	1.53165e+06	5.56993e+06	4.02501e+06	6.30619e+06
Vitamin B12	40154.6	18774.5	43776.7	10733.1	10790.1	10010.7	11226.8	13445.7	9296.81
γ-Aminobutyric acid	418489	321594	357647	22238.8	31164.2	39831.5	79615.6	49039.6	38823.3
NMN	421797	717816	1.43849e+06	651159	1.69136e+06	1.36627e+06	6.21336e+06	5.54834e+06	1.2752e+06
Anthranilate	160649	128995	358180	257760	502170	86527.7	774905	229746	389981
ATP	603164	294712	424690	608792	1.4545e+06	794207	1.93167e+06	3.24229e+06	547618
NADH	13481.9	18772.8	40280.5	9097.1	21467.6	84193.8	27788.9	68909.2	10196.7
NR	387147	433519	430295	567988	845202	550242	5.6973e+06	1.33851e+06	563741
2-Phosphoglyceric acid	3.22598e+06	4.6191e+06	5.38412e+06	1.74123e+06	2.07029e+06	3.2723e+06	2.99386e+06	2.40982e+06	1.90886e+06
3-Phenyllactic acid	1.85935e+06	1.39628e+06	2.73862e+06	531054	394333	443090	552001	720445	592389
4-Hydroxy-3-methoxyphenylglycol	22112.8	34156.6	13599.4	12926.5	16079.6	8322.18	13777.3	32920.3	29979.9
4-Hydroxybenzoic acid	729831	650956	1.3173e+06	640093	902238	248175	785505	522811	632203
ADP	4.31899e+07	4.9557e+07	8.48358e+07	6.84537e+07	1.06003e+08	8.40978e+07	1.45534e+08	1.72958e+08	7.16225e+07
ADP-ribose	1.26757e+06	930171	4.26637e+06	2.14323e+07	1.4772e+07	2.80839e+07	5.09473e+07	1.24183e+07	3.15738e+06
Cholic acid	12308.6	13297.4	33284.7	2415.08	1349.12	6233.43	5890.24	23575.9	2621.4
cis-Aconitic acid	1.64653e+07	1.23382e+07	1.81777e+07	1.39764e+07	9.94083e+06	9.56149e+06	1.24593e+07	1.56409e+07	1.06315e+07
dCMP	880078	1.00248e+06	981034	1.3905e+06	997824	1.44626e+06	1.88871e+06	1.29917e+06	1.37276e+06
dTMP	27197.8	55922.6	220982	476258	361076	605620	740147	533874	423487
dUMP	10181.2	17355.8	169627	21076.7	17776.6	34357.6	43212.4	36786.6	18956.3
Fructose 1,6-bisphosphate	3.1058e+06	8.42146e+06	4.91915e+06	7.10887e+06	8.3443e+06	1.47398e+07	9.31345e+06	1.01598e+07	9.00915e+06
GDP	5.73189e+06	9.34076e+06	6.06914e+06	9.45432e+06	1.65568e+07	9.4158e+06	1.60629e+07	1.48929e+07	8.59143e+06
Indole-3-carboxylic acid	254202	249608	368686	150964	213373	62507.3	422133	102049	155242
Isocitrate	3.4888e+06	2.09243e+06	1.62131e+06	1.4635e+07	9.58435e+06	9.10233e+06	6.75465e+06	1.19355e+07	9.01903e+06
Malonate	636278	694004	518549	1.54879e+06	1.12978e+06	667722	637479	1.08067e+06	773705
NAAD	3010.31	4388.13	6927.32	4721.17	19201.2	13867	10405.5	25345.2	12308.5
N-Acetyl-Asp-Glu	507409	525919	1.55119e+07	1.14274e+06	683377	1.11522e+07	9.52507e+06	1.25094e+07	1.0902e+06
N-Acetyl-L-alanine	8.82412e+06	6.31806e+06	1.10404e+07	3.42551e+06	3.60522e+06	3.90669e+06	7.55059e+06	4.18225e+06	5.13774e+06
Phosphopyruvic acid	289526	309708	797447	520708	333320	1.36273e+06	696925	348742	230557
Pyridoxal 5'-phosphate	935581	748194	729614	1.36208e+06	1.18495e+06	999392	1.06348e+06	1.85595e+06	1.1842e+06
Pyruvate	138049	120146	155185	83373.1	63347.7	72727.7	86830.5	84891.4	81121.7
Taurochenodeoxycholate	23399.2	63150.2	154726	62303.8	131452	118776	116153	1.57162e+06	35883.2
UDP	2.1557e+06	2.5147e+06	3.01026e+06	6.7846e+06	7.47952e+06	8.05896e+06	9.42942e+06	9.24571e+06	6.47722e+06
UDP-galactose	666.667	666.667	5.19928e+07	4.98094e+07	6.12175e+07	4.73426e+07	2.03159e+06	1.2102e+06	7.322e+07
XMP	1.62807e+06	2.04899e+06	1.54163e+06	979184	4.34249e+06	2.63849e+06	5.89604e+06	3.11486e+06	2.60003e+06
α-ketoisovaleric acid	180645	186624	168224	24244.1	25723.5	66928	20152.1	43365	39619.8
