# Supplementary material for: Treatment of SARS-CoV-2-induced pneumonia with NAD+ and NMN in two mouse models
Source: Cell Discov. 2022 Apr 29;8:38. doi: 10.1038/s41421-022-00409-y (PMC9053567; doi:10.1038/s41421-022-00409-y)
Supplement: Supplementary file 3 — Sumpplementary Table S2 [file 41421_2022_409_MOESM3_ESM.xlsx]

## Sheet: NAD
	Index	Sample Name	Sample ID	Sample Type	IS	Component Name	IS Name	Component Group Name	Outlier Reasons	Actual Concentration	Area	Area Ratio	Height	Retention Time	Width at 50%	Signal / Noise	Used	Calculated Concentration	Accuracy	sample	Conc-50xdil-pM	injection-ul	injection-pmol	tissue-mg	injection-mg	pmol/mg	nmol/g
NAD	4617	2021-10-13_1_50XDIL_01		Unknown	FALSE	NAD_pos-115	D4-Nicotinamide_pos-170			N/A	128600	0.03213	61390	7.17	0.03	115.1	TRUE	27100	N/A	Ctrl1	27100	10	0.271	1.5	0.0059	45.9322	45.9322
NAD	4882	2021-10-13_2_50XDIL_01		Unknown	FALSE	NAD_pos-115	D4-Nicotinamide_pos-170			N/A	103300	0.02614	41460	7.2	0.04	214.2	TRUE	22210	N/A	Ctrl2	22210	10	0.2221	1.5	0.0059	37.6441	37.6441
NAD	5147	2021-10-13_3_50XDIL_01		Unknown	FALSE	NAD_pos-115	D4-Nicotinamide_pos-170			N/A	194000	0.05187	75740	7.18	0.04	273.6	TRUE	42730	N/A	Ctrl3	42730	10	0.4273	1.5	0.0059	72.4237	72.4237
NAD	5412	2021-10-13_4_50XDIL_01		Unknown	FALSE	NAD_pos-115	D4-Nicotinamide_pos-170			N/A	165600	0.03893	76790	7.18	0.03	155.4	TRUE	32570	N/A	MASCP36+NaCl1	32570	10	0.3257	1.5	0.0059	55.2034	55.2034
NAD	5677	2021-10-13_5_50XDIL_01		Unknown	FALSE	NAD_pos-115	D4-Nicotinamide_pos-170			N/A	408100	0.09561	167900	7.2	0.04	619.4	TRUE	75050	N/A	MASCP36+NaCl2	75050	10	0.7505	1.5	0.0059	127.203	127.203
NAD	5942	2021-10-13_6_50XDIL_01		Unknown	FALSE	NAD_pos-115	D4-Nicotinamide_pos-170			N/A	253600	0.06105	99310	7.12	0.04	202.4	TRUE	49760	N/A	MASCP36+NaCl3	49760	10	0.4976	1.5	0.0059	84.339	84.339
NAD	6207	2021-10-13_7_50XDIL_01		Unknown	FALSE	NAD_pos-115	D4-Nicotinamide_pos-170			N/A	459100	0.1133	211100	7.17	0.03	380.4	TRUE	87360	N/A	MASCP36+NMN1	87360	10	0.8736	1.5	0.0059	148.068	148.068
NAD	6472	2021-10-13_8_50XDIL_01		Unknown	FALSE	NAD_pos-115	D4-Nicotinamide_pos-170			N/A	1181000	0.2878	468200	7.12	0.04	1203.6	TRUE	192600	N/A	MASCP36+NMN2	192600	10	1.926	1.5	0.0059	326.441	326.441
NAD	6737	2021-10-13_9_50XDIL_01		Unknown	FALSE	NAD_pos-115	D4-Nicotinamide_pos-170			N/A	302500	0.0744	139400	7.17	0.03	364.4	TRUE	59740	N/A	MASCP36+NMN3	59740	10	0.5974	1.5	0.0059	101.254	101.254
NAM	4620	2021-10-13_1_50XDIL_01		Unknown	FALSE	Nicotinamide_pos-118	D4-Nicotinamide_pos-170			N/A	132000000	32.97	14200000	5.48	0.13	2766.6	TRUE	1083000	N/A	Ctrl1	1083000	10	10.83	1.5	0.0059	1835.59	1835.59
NAM	4885	2021-10-13_2_50XDIL_01		Unknown	FALSE	Nicotinamide_pos-118	D4-Nicotinamide_pos-170			N/A	110100000	27.87	11670000	5.48	0.14	2536.3	TRUE	915100	N/A	Ctrl2	915100	10	9.151	1.5	0.0059	1551.02	1551.02
NAM	5150	2021-10-13_3_50XDIL_01		Unknown	FALSE	Nicotinamide_pos-118	D4-Nicotinamide_pos-170			N/A	198300000	53.02	21490000	5.48	0.13	2660.8	TRUE	1742000	N/A	Ctrl3	1742000	10	17.42	1.5	0.0059	2952.54	2952.54
NAM	5415	2021-10-13_4_50XDIL_01		Unknown	FALSE	Nicotinamide_pos-118	D4-Nicotinamide_pos-170			N/A	45650000	10.73	4863000	5.5	0.13	2244.9	TRUE	351900	N/A	MASCP36+NaCl1	351900	10	3.519	1.5	0.0059	596.441	596.441
NAM	5680	2021-10-13_5_50XDIL_01		Unknown	FALSE	Nicotinamide_pos-118	D4-Nicotinamide_pos-170			N/A	53140000	12.45	5588000	5.48	0.13	2901.5	TRUE	408300	N/A	MASCP36+NaCl2	408300	10	4.083	1.5	0.0059	692.034	692.034
NAM	5945	2021-10-13_6_50XDIL_01		Unknown	FALSE	Nicotinamide_pos-118	D4-Nicotinamide_pos-170			N/A	41880000	10.08	4489000	5.49	0.13	2108.5	TRUE	330500	N/A	MASCP36+NaCl3	330500	10	3.305	1.5	0.0059	560.169	560.169
NAM	6210	2021-10-13_7_50XDIL_01		Unknown	FALSE	Nicotinamide_pos-118	D4-Nicotinamide_pos-170			N/A	88640000	21.88	9654000	5.48	0.13	2373.9	TRUE	718200	N/A	MASCP36+NMN1	718200	10	7.182	1.5	0.0059	1217.29	1217.29
NAM	6475	2021-10-13_8_50XDIL_01		Unknown	FALSE	Nicotinamide_pos-118	D4-Nicotinamide_pos-170			N/A	76080000	18.54	8494000	5.48	0.13	2116.7	TRUE	608500	N/A	MASCP36+NMN2	608500	10	6.085	1.5	0.0059	1031.36	1031.36
NAM	6740	2021-10-13_9_50XDIL_01		Unknown	FALSE	Nicotinamide_pos-118	D4-Nicotinamide_pos-170			N/A	52420000	12.89	5661000	5.48	0.13	2066.7	TRUE	422900	N/A	MASCP36+NMN3	422900	10	4.229	1.5	0.0059	716.78	716.78
NA	12306	2021-10-13_1_ORI_01		Unknown	FALSE	nicotinate_pos-119	D4-Nicotinamide_pos-170			N/A	1536000	0.6522	228500	3.63	0.09	369.7	TRUE	56320	N/A	Ctrl1	56320	10	0.5632	1.5	0.295	1.90915	1.90915
NA	12571	2021-10-13_2_ORI_02		Unknown	FALSE	nicotinate_pos-119	D4-Nicotinamide_pos-170			N/A	1663000	0.6788	260700	3.63	0.09	401.8	TRUE	58690	N/A	Ctrl2	58690	10	0.5869	1.5	0.295	1.98949	1.98949
NA	12836	2021-10-13_3_ORI_03		Unknown	FALSE	nicotinate_pos-119	D4-Nicotinamide_pos-170			N/A	7299000	3.306	1180000	3.63	0.09	1080.6	TRUE	293400	N/A	Ctrl3	293400	10	2.934	1.5	0.295	9.94576	9.94576
NA	13101	2021-10-13_4_ORI_04		Unknown	FALSE	nicotinate_pos-119	D4-Nicotinamide_pos-170			N/A	325900	0.1128	40400	3.63	0.09	89	TRUE	8123	N/A	MASCP36+NaCl1	8123	10	0.08123	1.5	0.295	0.275356	0.275356
NA	13366	2021-10-13_5_ORI_05		Unknown	FALSE	nicotinate_pos-119	D4-Nicotinamide_pos-170			N/A	478700	0.1702	55970	3.63	0.11	110.9	TRUE	13250	N/A	MASCP36+NaCl2	13250	10	0.1325	1.5	0.295	0.449153	0.449153
NA	13631	2021-10-13_6_ORI_06		Unknown	FALSE	nicotinate_pos-119	D4-Nicotinamide_pos-170			N/A	1718000	0.579	269100	3.63	0.08	425	TRUE	49770	N/A	MASCP36+NaCl3	49770	10	0.4977	1.5	0.295	1.68712	1.68712
NA	13896	2021-10-13_7_ORI_07		Unknown	FALSE	nicotinate_pos-119	D4-Nicotinamide_pos-170			N/A	842600	0.3145	133000	3.62	0.09	209.4	TRUE	26140	N/A	MASCP36+NMN1	26140	10	0.2614	1.5	0.295	0.886102	0.886102
NA	14161	2021-10-13_8_ORI_08		Unknown	FALSE	nicotinate_pos-119	D4-Nicotinamide_pos-170			N/A	527300	0.1963	53560	3.63	0.1	96.9	TRUE	15580	N/A	MASCP36+NMN2	15580	10	0.1558	1.5	0.295	0.528136	0.528136
NA	14426	2021-10-13_9_ORI_09		Unknown	FALSE	nicotinate_pos-119	D4-Nicotinamide_pos-170			N/A	568500	0.2087	68570	3.63	0.1	144.4	TRUE	16690	N/A	MASCP36+NMN3	16690	10	0.1669	1.5	0.295	0.565763	0.565763
NMN	12349	2021-10-13_1_ORI_01		Unknown	FALSE	NMN_pos-162	D4-Nicotinamide_pos-170			N/A	632700	0.2686	91740	2.48	0.11	188.1	TRUE	33650	N/A	Ctrl1	33650	10	0.3365	1.5	0.295	1.14068	1.14068
NMN	12614	2021-10-13_2_ORI_02		Unknown	FALSE	NMN_pos-162	D4-Nicotinamide_pos-170			N/A	1077000	0.4393	160900	2.48	0.11	263.8	TRUE	55010	N/A	Ctrl2	55010	10	0.5501	1.5	0.295	1.86475	1.86475
NMN	12879	2021-10-13_3_ORI_03		Unknown	FALSE	NMN_pos-162	D4-Nicotinamide_pos-170			N/A	2158000	0.9773	334000	2.47	0.1	350.5	TRUE	122300	N/A	Ctrl3	122300	10	1.223	1.5	0.295	4.14576	4.14576
NMN	13144	2021-10-13_4_ORI_04		Unknown	FALSE	NMN_pos-162	D4-Nicotinamide_pos-170			N/A	976700	0.3382	166200	2.48	0.09	318.7	TRUE	42360	N/A	MASCP36+NaCl1	42360	10	0.4236	1.5	0.295	1.43593	1.43593
NMN	13409	2021-10-13_5_ORI_05		Unknown	FALSE	NMN_pos-162	D4-Nicotinamide_pos-170			N/A	2537000	0.9022	397900	2.48	0.1	593.4	TRUE	112900	N/A	MASCP36+NaCl2	112900	10	1.129	1.5	0.295	3.82712	3.82712
NMN	13674	2021-10-13_6_ORI_06		Unknown	FALSE	NMN_pos-162	D4-Nicotinamide_pos-170			N/A	2049000	0.6908	335500	2.47	0.09	486.5	TRUE	86470	N/A	MASCP36+NaCl3	86470	10	0.8647	1.5	0.295	2.93119	2.93119
NMN	13939	2021-10-13_7_ORI_07		Unknown	FALSE	NMN_pos-162	D4-Nicotinamide_pos-170			N/A	9320000	3.479	1453000	2.48	0.1	838.1	TRUE	435300	N/A	MASCP36+NMN1	435300	10	4.353	1.5	0.295	14.7559	14.7559
NMN	14204	2021-10-13_8_ORI_08		Unknown	FALSE	NMN_pos-162	D4-Nicotinamide_pos-170			N/A	8323000	3.098	1282000	2.47	0.1	787.6	TRUE	387700	N/A	MASCP36+NMN2	387700	10	3.877	1.5	0.295	13.1424	13.1424
NMN	14469	2021-10-13_9_ORI_09		Unknown	FALSE	NMN_pos-162	D4-Nicotinamide_pos-170			N/A	1913000	0.7024	307300	2.48	0.1	516.1	TRUE	87920	N/A	MASCP36+NMN3	87920	10	0.8792	1.5	0.295	2.98034	2.98034
NR	12354	2021-10-13_1_ORI_01		Unknown	FALSE	NR_pos-175	D4-Nicotinamide_pos-170			N/A	580700	0.2465	184900	2.44	0.04	225.5	TRUE	4945	N/A	Ctrl1	4945	10	0.04945	1.5	0.295	0.167627	0.167627
NR	12619	2021-10-13_2_ORI_02		Unknown	FALSE	NR_pos-175	D4-Nicotinamide_pos-170			N/A	650300	0.2653	222800	2.43	0.04	249.8	TRUE	5322	N/A	Ctrl2	5322	10	0.05322	1.5	0.295	0.180407	0.180407
NR	12884	2021-10-13_3_ORI_03		Unknown	FALSE	NR_pos-175	D4-Nicotinamide_pos-170			N/A	645400	0.2923	213100	2.43	0.04	215	TRUE	5864	N/A	Ctrl3	5864	10	0.05864	1.5	0.295	0.19878	0.19878
NR	13149	2021-10-13_4_ORI_04		Unknown	FALSE	NR_pos-175	D4-Nicotinamide_pos-170			N/A	852000	0.295	251100	2.43	0.05	208.8	TRUE	5918	N/A	MASCP36+NaCl1	5918	10	0.05918	1.5	0.295	0.20061	0.20061
NR	13414	2021-10-13_5_ORI_05		Unknown	FALSE	NR_pos-175	D4-Nicotinamide_pos-170			N/A	1268000	0.4509	328300	2.44	0.06	277.9	TRUE	9046	N/A	MASCP36+NaCl2	9046	10	0.09046	1.5	0.295	0.306644	0.306644
NR	13679	2021-10-13_6_ORI_06		Unknown	FALSE	NR_pos-175	D4-Nicotinamide_pos-170			N/A	825400	0.2782	207400	2.42	0.06	229.2	TRUE	5580	N/A	MASCP36+NaCl3	5580	10	0.0558	1.5	0.295	0.189153	0.189153
NR	13944	2021-10-13_7_ORI_07		Unknown	FALSE	NR_pos-175	D4-Nicotinamide_pos-170			N/A	8546000	3.19	2757000	2.44	0.05	873	TRUE	64020	N/A	MASCP36+NMN1	64020	10	0.6402	1.5	0.295	2.17017	2.17017
NR	14209	2021-10-13_8_ORI_08		Unknown	FALSE	NR_pos-175	D4-Nicotinamide_pos-170			N/A	2008000	0.7474	654100	2.42	0.05	355.9	TRUE	15000	N/A	MASCP36+NMN2	15000	10	0.15	1.5	0.295	0.508475	0.508475
NR	14474	2021-10-13_9_ORI_09		Unknown	FALSE	NR_pos-175	D4-Nicotinamide_pos-170			N/A	845600	0.3105	242500	2.43	0.05	247.9	TRUE	6229	N/A	MASCP36+NMN3	6229	10	0.06229	1.5	0.295	0.211153	0.211153
